# Supplementary material for: Low Levels of IgG Recognizing the α-1-Antitrypsin Peptide and Its Association with Taiwanese Women with Primary Sjögren’s Syndrome
Source: Int J Mol Sci. 2017 Dec 18;18(12):2750. doi: 10.3390/ijms18122750 (PMC5751349; doi:10.3390/ijms18122750)
Supplement: Supplementary file 1 [file ijms-18-02750-s001.zip]

Archive with 7 entries (6 files):
- ijms-241791-supple -proofdone/
- ijms-241791-supple -proofdone/Figure S1.pdf
- ijms-241791-supple -proofdone/Supplementary information.pdf
- ijms-241791-supple -proofdone/Table S1.xlsx
- ijms-241791-supple -proofdone/Table S2.xlsx
- ijms-241791-supple -proofdone/Table S3.xlsx
- ijms-241791-supple -proofdone/Table S4.pdf
