# Supplementary material for: Low Levels of IgG Recognizing the α-1-Antitrypsin Peptide and Its Association with Taiwanese Women with Primary Sjögren’s Syndrome
Source: Int J Mol Sci. 2017 Dec 18;18(12):2750. doi: 10.3390/ijms18122750 (PMC5751349; doi:10.3390/ijms18122750)
Supplement: Supplementary file 1 [file ijms-18-02750-s001.zip › ijms-241791-supple -proofdone/Table S2.xlsx]

## Sheet: A
Table S2. Masses and sequences of native peptides on α-1-acid glycoprotein 1 (A1AG1) (A) and 4-Hydroxy-2-nonenal (HNE) modification of the serum A1AG1 protein was validated using IP (B). and Western blotting.
HC1
Protein Accession	Peptide	Unique	-10lgP	Mass	ppm	m/z	z	RT	Scan	#Spec	Start	End	PTM
P02763|A1AG1_HUMAN	R.YVGGQEHFAHLLILR.D	Y	89.89	1751.95	-0.2	876.981	2	49.31	11934	28	109	123
P02763|A1AG1_HUMAN	K.EQLGEFYEALDC(+57.02)LRIPK.S	Y	88.81	2080.03	1.1	1041.02	2	66.61	16827	6	154	170	Carbamidomethylation
P02763|A1AG1_HUMAN	K.NWGLSVYADKPETTK.E	Y	87.99	1707.85	0.7	854.931	2	42.58	9918	8	139	153
P02763|A1AG1_HUMAN	K.TYM(+15.99)LAFDVNDEK.N	Y	87.32	1460.65	0.4	731.332	2	46.24	11030	8	127	138	Oxidation (M)
P02763|A1AG1_HUMAN	K.TYMLAFDVNDEK.N	Y	83.28	1444.65	-0.3	723.334	2	52.37	12815	2	127	138
P02763|A1AG1_HUMAN	K.EQLGEFYEALDC(+57.02)LR.I	Y	76.18	1741.8	0.3	871.907	2	64.88	16343	12	154	167	Carbamidomethylation
P02763|A1AG1_HUMAN	K.WFYIASAFR.N	N	75.95	1159.58	0.7	580.798	2	63.52	15965	6	43	51
P02763|A1AG1_HUMAN	R.YVGGQEHFAHLLILRDTK.T	Y	74.04	2096.12	1.6	1049.07	2	44.45	10499	11	109	126
P02763|A1AG1_HUMAN	K.SDVVYTDWK.K	Y	72.41	1111.52	1.2	556.767	2	38.82	8784	1	171	179
P02763|A1AG1_HUMAN	K.SDVVYTDWKK.D	Y	71.13	1239.61	0.5	620.814	2	31.33	6505	5	171	180
P02763|A1AG1_HUMAN	K.TEDTIFLR.E	N	60.33	993.513	1.6	497.765	2	42.38	9854	2	74	81
P02763|A1AG1_HUMAN	K.TEDTIFLREYQTR.Q	N	54.54	1670.83	1.7	836.422	2	42.33	9839	4	74	86
P02763|A1AG1_HUMAN	K.DKC(+57.02)EPLEK.Q	N	43.52	1017.48	0.4	509.748	2	15.16	1667	2	181	188	Carbamidomethylation
P02763|A1AG1_HUMAN	K.WFYIASAFRNEEYNK.S	N	40.03	1936.91	0.5	646.644	3	56.87	14098	1	43	57
P02763|A1AG1_HUMAN	K.EQLGEFYEALDCLR.I	Y	34.45	1684.78	1.9	843.397	2	69.75	17706	1	154	167
P02763|A1AG1_HUMAN	K.C(+57.02)EPLEK.Q	N	33.48	774.358	1.3	388.187	2	15.87	1876	2	183	188	Carbamidomethylation
HC2
P02763|A1AG1_HUMAN	K.TYMLAFDVNDEK.N	Y	76.8	1444.65	1.2	723.335	2	52.28	12719	3	127	138
P02763|A1AG1_HUMAN	K.EQLGEFYEALDC(+57.02)LRIPK.S	Y	76.06	2080.03	-0.4	1041.02	2	66.6	16730	5	154	170	Carbamidomethylation
P02763|A1AG1_HUMAN	K.NWGLSVYADKPETTK.E	Y	74.68	1707.85	0.1	854.931	2	42.45	9866	13	139	153
P02763|A1AG1_HUMAN	R.YVGGQEHFAHLLILR.D	Y	72.53	1751.95	1.5	876.982	2	49.32	11879	25	109	123
P02763|A1AG1_HUMAN	K.TYM(+15.99)LAFDVNDEK.N	Y	72.27	1460.65	0.2	731.332	2	46.26	10997	12	127	138	Oxidation (M)
P02763|A1AG1_HUMAN	K.EQLGEFYEALDC(+57.02)LR.I	Y	70.13	1741.8	1	871.907	2	64.8	16227	9	154	167	Carbamidomethylation
P02763|A1AG1_HUMAN	R.YVGGQEHFAHLLILRDTK.T	Y	69.69	2096.12	0.5	1049.07	2	44.23	10404	18	109	126
P02763|A1AG1_HUMAN	K.WFYIASAFR.N	N	68.63	1159.58	0.8	580.798	2	63.35	15827	2	43	51
P02763|A1AG1_HUMAN	K.SDVVYTDWK.K	Y	62.19	1111.52	1.6	556.768	2	38.65	8751	2	171	179
P02763|A1AG1_HUMAN	K.SDVVYTDWKK.D	Y	54.85	1239.61	0.8	620.814	2	30.95	6472	6	171	180
P02763|A1AG1_HUMAN	K.TEDTIFLR.E	N	53.17	993.513	1	497.764	2	42.23	9801	2	74	81
P02763|A1AG1_HUMAN	K.TEDTIFLREYQTR.Q	N	52.15	1670.83	1.2	836.421	2	42.23	9803	4	74	86
P02763|A1AG1_HUMAN	K.DKC(+57.02)EPLEK.Q	N	39.67	1017.48	0.2	509.747	2	15.01	1763	2	181	188	Carbamidomethylation
P02763|A1AG1_HUMAN	K.WFYIASAFRNEEYNK.S	N	36.51	1936.91	0.2	646.644	3	56.75	13981	1	43	57
P02763|A1AG1_HUMAN	K.C(+57.02)EPLEK.Q	N	32.35	774.358	0.8	388.187	2	15.71	1969	2	183	188	Carbamidomethylation
HC3
P02763|A1AG1_HUMAN	K.TYMLAFDVNDEK.N	Y	79.18	1444.65	0.7	723.335	2	52.32	12693	2	127	138
P02763|A1AG1_HUMAN	R.YVGGQEHFAHLLILR.D	Y	79.11	1751.95	0.6	876.981	2	49.24	11815	35	109	123
P02763|A1AG1_HUMAN	K.EQLGEFYEALDC(+57.02)LRIPK.S	Y	77.22	2080.03	-0.7	1041.02	2	66.61	16684	9	154	170	Carbamidomethylation
P02763|A1AG1_HUMAN	K.TYM(+15.99)LAFDVNDEK.N	Y	74.95	1460.65	0.8	731.332	2	46.11	10908	30	127	138	Oxidation (M)
P02763|A1AG1_HUMAN	K.NWGLSVYADKPETTK.E	Y	71.88	1707.85	1.7	854.932	2	42.41	9818	12	139	153
P02763|A1AG1_HUMAN	K.EQLGEFYEALDC(+57.02)LR.I	Y	71.84	1741.8	0.7	871.907	2	64.81	16179	10	154	167	Carbamidomethylation
P02763|A1AG1_HUMAN	K.WFYIASAFR.N	N	68.73	1159.58	1	580.799	2	63.29	15759	4	43	51
P02763|A1AG1_HUMAN	R.YVGGQEHFAHLLILRDTK.T	Y	68.02	2096.12	-0.7	1049.06	2	44.27	10371	21	109	126
P02763|A1AG1_HUMAN	K.SDVVYTDWK.K	Y	64.2	1111.52	1.3	556.767	2	38.46	8655	2	171	179
P02763|A1AG1_HUMAN	K.SDVVYTDWKK.D	Y	59.96	1239.61	1.1	620.815	2	31.07	6474	5	171	180
P02763|A1AG1_HUMAN	K.TEDTIFLR.E	N	50.8	993.513	1.5	497.765	2	42.13	9732	2	74	81
P02763|A1AG1_HUMAN	K.TEDTIFLREYQTR.Q	N	49.99	1670.83	-1	836.42	2	42.2	9755	4	74	86
P02763|A1AG1_HUMAN	K.DKC(+57.02)EPLEK.Q	N	35.48	1017.48	-0.1	509.747	2	15.26	1796	2	181	188	Carbamidomethylation
P02763|A1AG1_HUMAN	K.C(+57.02)EPLEK.Q	N	33.12	774.358	1	388.187	2	15.9	1983	2	183	188	Carbamidomethylation
pSS1
P02763|A1AG1_HUMAN	K.EQLGEFYEALDC(+57.02)LRIPK.S	Y	100.48	2080.03	0.8	1041.02	2	66.65	16606	6	154	170	Carbamidomethylation
P02763|A1AG1_HUMAN	K.NWGLSVYADKPETTK.E	Y	100.12	1707.85	-0.8	854.93	2	42.31	9697	10	139	153
P02763|A1AG1_HUMAN	R.YVGGQEHFAHLLILR.D	Y	99.57	1751.95	1	876.982	2	49.06	11673	34	109	123
P02763|A1AG1_HUMAN	K.TYM(+15.99)LAFDVNDEK.N	Y	95.17	1460.65	-0.6	731.332	2	45.98	10787	23	127	138	Oxidation (M)
P02763|A1AG1_HUMAN	K.TYMLAFDVNDEK.N	Y	94.48	1444.65	0.4	723.335	2	52.24	12572	2	127	138
P02763|A1AG1_HUMAN	R.YVGGQEHFAHLLILRDTK.T	Y	86.27	2096.12	2	1049.07	2	44.09	10229	16	109	126
P02763|A1AG1_HUMAN	K.EQLGEFYEALDC(+57.02)LR.I	Y	83.57	1741.8	1.5	871.908	2	64.87	16108	6	154	167	Carbamidomethylation
P02763|A1AG1_HUMAN	K.SDVVYTDWK.K	Y	81.02	1111.52	1.2	556.767	2	38.59	8604	2	171	179
P02763|A1AG1_HUMAN	K.WFYIASAFR.N	N	78.88	1159.58	0.4	580.798	2	63.42	15703	5	43	51
P02763|A1AG1_HUMAN	K.SDVVYTDWKK.D	Y	73.38	1239.61	1	620.815	2	31.08	6372	6	171	180
P02763|A1AG1_HUMAN	K.TEDTIFLR.E	N	62.37	993.513	1.1	497.764	2	42.03	9614	2	74	81
P02763|A1AG1_HUMAN	K.TEDTIFLREYQTR.Q	N	59.28	1670.83	1.5	836.422	2	42.04	9621	4	74	86
P02763|A1AG1_HUMAN	K.DKC(+57.02)EPLEK.Q	N	42.98	1017.48	0.6	509.748	2	15.31	1717	2	181	188	Carbamidomethylation
P02763|A1AG1_HUMAN	K.C(+57.02)EPLEK.Q	N	40.28	774.358	1.9	388.187	2	16.04	1925	2	183	188	Carbamidomethylation
P02763|A1AG1_HUMAN	K.WFYIASAFRNEEYNK.S	N	39.11	1936.91	0.4	646.644	3	56.87	13878	1	43	57
pSS2
P02763|A1AG1_HUMAN	R.YVGGQEHFAHLLILR.D	Y	88.05	1751.95	1	876.982	2	49.13	11582	37	109	123
P02763|A1AG1_HUMAN	K.NWGLSVYADKPETTK.E	Y	87.24	1707.85	1	854.932	2	42.43	9650	11	139	153
P02763|A1AG1_HUMAN	K.TYMLAFDVNDEK.N	Y	84.72	1444.65	1.3	723.335	2	52.33	12484	2	127	138
P02763|A1AG1_HUMAN	K.TYM(+15.99)LAFDVNDEK.N	Y	81.15	1460.65	0.4	731.332	2	51.65	12294	30	127	138	Oxidation (M)
P02763|A1AG1_HUMAN	K.EQLGEFYEALDC(+57.02)LRIPK.S	Y	81.03	2080.03	1.7	1041.02	2	66.73	16514	4	154	170	Carbamidomethylation
P02763|A1AG1_HUMAN	K.SDVVYTDWK.K	Y	76.86	1111.52	1.6	556.768	2	38.65	8554	3	171	179
P02763|A1AG1_HUMAN	K.EQLGEFYEALDC(+57.02)LR.I	Y	75.09	1741.8	-0.2	871.906	2	64.93	16009	14	154	167	Carbamidomethylation
P02763|A1AG1_HUMAN	K.WFYIASAFR.N	N	72.89	1159.58	0	580.798	2	63.52	15610	11	43	51
P02763|A1AG1_HUMAN	K.TEDTIFLR.E	N	58.22	993.513	1.1	497.764	2	42.14	9562	5	74	81
P02763|A1AG1_HUMAN	K.SDVVYTDWKK.D	Y	57.88	1239.61	0.9	620.815	2	31.05	6334	7	171	180
P02763|A1AG1_HUMAN	K.TEDTIFLREYQTR.Q	N	53	1670.83	1.2	836.421	2	42.21	9586	4	74	86
P02763|A1AG1_HUMAN	R.YVGGQEHFAHLLILRDTK.T	Y	39.57	2096.12	-0.3	699.713	3	44.43	10239	9	109	126
P02763|A1AG1_HUMAN	K.DKC(+57.02)EPLEK.Q	N	38.76	1017.48	0.5	509.748	2	15.19	1671	3	181	188	Carbamidomethylation
P02763|A1AG1_HUMAN	K.C(+57.02)EPLEK.Q	N	32.86	774.358	0.9	388.187	2	15.9	1876	2	183	188	Carbamidomethylation
P02763|A1AG1_HUMAN	K.WFYIASAFRNEEYNK.S	N	24.68	1936.91	1.3	646.645	3	56.97	13786	1	43	57
pSS3
P02763|A1AG1_HUMAN	K.TYMLAFDVNDEK.N	Y	96.53	1444.65	0.2	723.335	2	52.36	12833	2	127	138
P02763|A1AG1_HUMAN	K.NWGLSVYADKPETTK.E	Y	95.02	1707.85	0.2	854.931	2	42.35	9891	18	139	153
P02763|A1AG1_HUMAN	R.YVGGQEHFAHLLILR.D	Y	94.94	1751.95	0.6	876.981	2	49.21	11932	24	109	123
P02763|A1AG1_HUMAN	K.EQLGEFYEALDC(+57.02)LRIPK.S	Y	93.56	2080.03	0.4	1041.02	2	66.52	16779	8	154	170	Carbamidomethylation
P02763|A1AG1_HUMAN	K.TYM(+15.99)LAFDVNDEK.N	Y	92.56	1460.65	1.5	731.333	2	47.62	11470	36	127	138	Oxidation (M)
P02763|A1AG1_HUMAN	R.YVGGQEHFAHLLILRDTK.T	Y	86.16	2096.12	1.7	1049.07	2	44.17	10447	14	109	126
P02763|A1AG1_HUMAN	K.WFYIASAFR.N	N	81.46	1159.58	0.2	580.798	2	63.42	15919	2	43	51
P02763|A1AG1_HUMAN	K.EQLGEFYEALDC(+57.02)LR.I	Y	80.45	1741.8	0.5	871.907	2	64.87	16317	8	154	167	Carbamidomethylation
P02763|A1AG1_HUMAN	K.SDVVYTDWK.K	Y	79.32	1111.52	0.5	556.767	2	38.58	8758	1	171	179
P02763|A1AG1_HUMAN	K.SDVVYTDWKK.D	Y	71.14	1239.61	0.5	620.814	2	31.19	6505	6	171	180
P02763|A1AG1_HUMAN	K.TEDTIFLR.E	N	62	993.513	1.6	497.765	2	42.08	9809	4	74	81
P02763|A1AG1_HUMAN	K.TEDTIFLREYQTR.Q	N	60.86	1670.83	0.6	836.421	2	42.15	9829	6	74	86
P02763|A1AG1_HUMAN	K.DKC(+57.02)EPLEK.Q	N	42.6	1017.48	0.9	509.748	2	15.03	1686	2	181	188	Carbamidomethylation
P02763|A1AG1_HUMAN	K.WFYIASAFRNEEYNK.S	N	38.16	1936.91	0.2	646.644	3	56.96	14135	1	43	57
P02763|A1AG1_HUMAN	K.C(+57.02)EPLEK.Q	N	36.36	774.358	1.5	388.187	2	15.74	1890	2	183	188	Carbamidomethylation

## Sheet: B
The A1AG1 was immunoprecipitated from pooled serum samples [40 patients with
primary Sjögren's syndrome (pSS) and 40 healthy controls (HCs)] using anti-A1AG1 antibodies and then
subjected to Western blotting with anti-HNE antibodies (upper panel). Individually selected random
serum samples (patient with pSS and HC) were used as controls; these were simultaneously used for
Western blotting with anti-HNE antibodies. A duplicate gel was stained with Coomassie brilliant blue
as a loading control (bottom panel). The red arrow indicates the A1AG1 protein.
